# Supplementary material for: Immunological Outcomes of Allergen-Specific Immunotherapy in Food Allergy
Source: Front Immunol. 2020 Nov 3;11:568598. doi: 10.3389/fimmu.2020.568598 (PMC7670865; doi:10.3389/fimmu.2020.568598)
Supplement: Supplementary file 1 [file Table_1.xlsx]

## Sheet: Sheet2
SupplementaryTable 1. overview of the FA-AIT trials analyzed in this review
Allergen	Intervention	Study type	Population	Immunological markers during OIT	Calculated correlation with clinical outcome (if any)	1st author	Year	Reference
Apple	OIT apple, 8 months Group 1: apple OIT Group 2: no treatment	Single-center open-label randomized controlled trial (parallel group comparison)	40 birch pollen allergic patients associated with OAS to apple with a positive OFC to fresh apple, positive SPT with birch pollen, positive IDT with Bet v1 and Mal d1 and sIgE to bet v 1 ≥ 0.7 kUA/L Age: 18-61 years	BAT (%CD63+): No change Bet v 1-sIgE: No change Bet v 1-sIgG4: No change Mal d 1-sIgE: No change Mal d 1-sIgG4: No change Total IgE: No change	Correlation: not performed	Kopac	2012	99
Cow'milk	OIT milk, 7 years after OIT Group 1: OIT Group 2: placebo -> OIT (crossover, open-label)	Single-center Randomized DBPC, cross-over design	24 children interviewed by phone 7 years after starting OIT for milk. 14 were consuming milk and 10 were not. Age: 13-22 years	This study did not look at markers during immunotherapy.	Correlation: performed • Serum total IgE: no correlation with tolerance (baseline or end of OIT) • CM-specific IgE: no correlation with tolerance (baseline or end of OIT) • IgG and IgG4: no correlation with tolerance (baseline or end of OIT) • IL-4: no correlation with tolerance (baseline or end of OIT) • IL-5: no correlation with tolerance (baseline or end of OIT) • IL-6: no correlation with tol…	Salmivesi	2018	117
Cow's milk	OIT with hydrolyzed milk powder, 16 weeks Group 1: Partially hydrolyzed cow's milk protein-based formula Group 2: Extensively hydrolyzed cow's milk protein formula	Single-center randomized DBPC trial	25 milk allergic patients with a history of systemic symptoms upon ingestion of milk or high cow's milk sIgE Age: 1-9 years	BAT (%CD63+): No change Casein-sIgE: Decreased during OIT only in Group 2 Casein-sIgG4: No change	Correlation: not performed No clinical effect found	Inuo	2018	108
Cow's milk	OIT with milk powder, 28 months Group 1: OIT + Omalizumab Group 2 : OIT + Placebo	Multicenter randomized DBPC trial	57 Milk allergic patients with a positive milk SPT (wheal >3 mm over neg control) and/or positive milk-sIgE (>0.35 kUA/L) and a positive DBPCOF to <2 g milk protein Age: 7-32 years	BAT (%CD63+): Transiently reduced in both groups during OIT Histamine release: Increased only in Group 1 CM-sIgE: No change reported Total IgE: No change reported Treg frequency: No change	Correlation: performed Subjects in both groups with baseline milk-induced %CD63+ of < 40% had infrequent symptoms. Subjects in group 1 with baseline milk-induced %CD63+ of > 40% were less likely to have symptoms. Subjects in group 2 with baseline milk-induced %CD63+ of > 40% had more symptoms. Baseline CM-sIgE/total IgE ratio correlated with likelihood of achieving sustained unresponsiveness.	Frischmeyer-Guerrerio	2017	93
Cow's milk	OIT with baked milk powder, 12 months One group	Single-center open-label trial No control group	14 milk allergic patients wit a positive milk SPT (wheal >3mm over neg control) or sIgE to milk >0.35 kUA/L and positive reaction to open OFC with milk protein Age: 6-12 years	BAT (%CD63+): No change BAT (%CD203c+): Difference % CD203c between Heated Milk (HM) and Unheated Milk (UM) was lower in patients who completed OIT than in patients who did not complete the protocol CM-sIgE: Decreased during OIT	Correlation: not performed	Goldberg	2015	107
Cow’s milk	OIT milk, 1 group: updosing to 200 mL CM daily	Single center	40 children with a reliable history of CM allergy or positive open oral challenge and either positive CM-sIgE (>5 kUA/L) or CM-sIgE (>1.5 kUA/L) combined with a positive CM SPT (wheal ≥5 mm over negative control). Age: 6-17 years	CM-sIgG: Increased in both groups CM-sIgG1: Increased in both groups CM-sIgG4: Increased in both groups	Correlation: performed At baseline: • CM-specific IgE: lower in those who acheived desensitization • CM-specific IgA: lower in those who acheived desensitization • CM-specific IgG: lower in those who acheived desensitization • CM-specific IgG1: lower in those who acheived desensitization • CM-specific IgG4: lower in those who acheived desensitization • Casein-specific IgA: lower in those who ache…	Savilahti	2014	145
Cow’s milk	OIT milk, 6 months 1 group: updosing to 200 ml of CM daily	Single-center Open label	21 milk allergic children based on convincing history or positive DBPCFC. Age: 5-10 years	Total IgE: no change CM-sIgE: no change beta-lactoglobulin-sIgE: no change casein-sIgE: no change casein SPT: Decreased during OIT beta-lactoblobulin SPT: Decreased during OIT	Correlation: not performed • 15/21 children tolerated 200 mL CM daily at the end of OIT	Meglio	2004	70
Cow’s milk	OIT milk, 3-4 months Group 1: OIT max 500 mg Group 2: placebo	Single-center Randomized DBPC	20 milk allergic children with positive CM-sIgE (≥0.35 kUA/L), a positive CM SPT(wheal ≥ 3mm over negative control) and a positive DBPCFC to ≤2.5 g CM protein.	CM-sIgE: no change during OIT Total IgE: no change during OIT CM-sIgG4: significant increase during OIT	Correlation: not performed. • 4/12 children in the active group tolerated 8140 mg of CM at the end of OIT.	Skripak	2008	68
Cow’s milk	SLIT/OIT milk, 60 weeks Group 1: SLIT-SLIT 7 mg Group 2: SLIT-OIT 1 gr Group 3: SLIT-OIT 2 gr	Single center Open-label randomized	30 milk allergic children with positive CM-sIgE (≥0.35 kUA/L), a positive SPT to CM (wheal ≥3mm over negative control) and a positive DBPCFC to ≤2.5 g CM protein. Age: 6-17 years	BAT (%CD63+): Decrease to CM, peanut, anti-IgE, and N-formylmethionine in all groups BAT (%CD203c+): Decrease to CM, peanut, anti-IgE, and N-formylmethionine in all groups BAT (Histamine release): Decrease to CM, peanut, anti-IgE, and N-formylmethionine in OIT groups Basophil Syk (spleen tyrosine kinase) expression: no change SPT to CM: Decrease in all groups CM-sIgE: Increase followed by decreas…	Correlation: performed • CM-specific IgE at baseline was significantly lower in those who became tolerant. • SPT to CM, IgG4, basophil CD63 expression, CD203c expression, and milk-induced histamine release did not predict tolerance. • CM-specific IgE at the end of the study was borderline-significantly lower in those who became tolerant (p=0.08). • % CD63↓ sign. after 2 phase in those who became …	Keet	2012	100
Egg	Rush OIT egg, 12 months Maintenance daily dose = no more than one whole egg. Group HD: high desensitization (subjects able to eat 1 hard-boiled egg) Group LD/F: low desensitization/failure (subjects not able to eat 1 hard-boiled egg)	Single-center Polit study	26 children with a reliable history of egg allergy or positive OFC - HD group (n = 21) - LD/F group (n = 5) Age: 5-12 years	EW-, OVM- and OVA-sIgE: Decreased during OIT EW-, OVM- and OVA-sIgG1: Increase after rush-OIT (1 day), and then decrease, but level stays higher than baseline EW-, OVM- and OVA-sIgG2: Increased during OIT EW-s IgG3: Increased during OIT OVM-sIgG3: Increased after rush-OIT), then no change OVA-specific IgG3: Increased after rush-OIT, then no change EW-, OVM- and OVA-sIgG4: Increased after OIT EW-s…	Correlation: performed During treatment: • EW-specific IgA: higher i HD group • OVM- specific IgA: no difference • OVA-specific IgA: higher i HD group • OVM- specific IgG2: lower in HD group • Evaluation of the IgG1/IgE, IgG2/IgE, and IgG4/IgE ratios of the HD and LD/F groups showed significant differences in the EW-specific IgG1/IgE ratio at T1d, EW-, OVM-, and OVA-specific IgG2/IgE ratios at T1…	Sugimoto	2016	116
Egg	OIT egg, up to 4 years Group 1: Subjects who attained SU (after 2 years), recommendation to include egg in diet. Group 2: Subjects with no SU followed active treatment with maintenance daily dose of 2000 mg egg Group 3: placebo	Multi-center Randomized DBPC	51 children with egg allergy - 19 achieved SU (clinical responders) - 18 in active treatments (non-responders) - 14 placebo Age: 5-11 years	EW-sIgA, IgA1 and IgA2: Increased during OIT OVM-sIgA, IgA1 and IgA2: Increased during OIT OVA-sIgA, IgA1 and IgA2: Increased during OIT EW-sIgE: Increase during first 3 months followed by decrease OVM-sIgE: Increase during first 3 months followed by decrease OVA-sIgE: Increase during first 3 months followed by decrease EW-sIgG4: Increased during OIT OVM-sIgG4: Increased during OIT OVA-sIgG4: Inc…	Correlation: performed At baseline: • EW-specific IgE: lower in responders • OVM-specific IgE: lower in responders • OVA-specific IgE: lower in responders After treatment: • EW-specific IgA, IgA1 and IgA2: remained higher in responders • OVM-specific IgA, IgA1 and IgA2: remained higher in responders • OVA-specific IgA, IgA1 and IgA2: remained higher in responders During treatment: • Relative incr…	Wright	2016	136
Egg	OIT with low egg-allergen cookies (LAC), 3-4 months 1 group: updosing to 10 LAC daily (each containing 79-110 mg of EW protein).	Single center Open label	13 egg allergic children who could not receive OIT using hard-boiled EW. 2 patients excluded due to severe allergic reaction with 1-2 LAC. - Group H-E (high effect): (n=7) - Group N/L-E (no/low effect): (n=4) Age: 3-9 years	No calculations for the entire group.	Correlation: performed Baseline compared to end of study: • OVA-specific IgA 2 levels after OIT were significantly higher than before OIT in the H-E group. • The ratio of OVM-specific IgA2/OVM-specific IgE was significantly higher than before OIT in the H-E group. • EW-specific IgE: no difference i H-E group • OVM-specific IgE: no difference i H-E group • OVA-specific IgG4: no difference i H-E gr…	Maeta	2018	146
Egg	OIT egg, 9 months Group 1: PEA-OIT, mainenance dose: one raw egg twice/week Group 2: PEA-EA (avoiding egg)	Single-center Open label	94 children with a history of egg allergy and positive OVA or OVM-sIgE (≥0.35 kUA/L), or a positive SPT to OVA or OVM (wheal ≥ 3mm over negative control). DBPCFC performed at recruitment, and children were classified as: - TEA (transient egg allergic) (n=21) - PEA-OIT (persistent egg allergic undergoing OIT) (n=28) - PEA-EA (persistent egg allergic avoiding egg) (n=24) - ANEA (atopic non-egg-alle…	OVA-sIgE: Decreased during OIT OVM-sIgE: Decreased during OIT OVA-sIgA: no change OVM-sIgGA: no change	Correlation: performed • OVA-specific IgE: decreased significantly in the PEA-EA group in the children who became tolerant • OVM-specific IgE: decreased significantly in the PEA-EA group in the children who became tolerant • All PEA-OIT children tolerated one raw egg after OIT.	Vazquez-Ortiz	2013	147
Egg	Rush-OIT egg Stage 1, 3 months: Group 1: rush-OIT egg Group 2: egg elimination diet. Stage 2, 12 months: Group 1: maintained rush-OIT continued Group 2: rush-OIT	Multicenter Randomized parallel-group delayed-start design	45 egg allergic children with a positive EW-sIgE (≥0.35 kUA/L) and a positive DBPCFC to ≤500 mg raw EW powder. Age: 5-15 years	BAT (%CD203c+): significant decrease to EW during OIT OVM-sIgE: significant decrease during OIT OVM-sIgG4: significant increase during OIT EW SPT: significant decrease during OIT	Correlation: not performed. • 31/38 tolerated 1g of EW powder after 2 weeks of elimination following 12 months OIT.	Itoh-Nagato	2018	106
Egg	OIT egg, 6 months Group 1: OIT low allergenic hydrolyzed egg. Group 2: placebo	Multicenter Pilotstudy Randomized DBPC	29 egg allergic children with positive egg-, EW-, OVO- or OVA-sIgE (≥0.35 kUA/L), a positive OFC to egg or convincing history and positive EW SPT (wheal ≥3mm over negative control) Age: 1-6 years	BAT (%CD63+): Decreased to OVO in active group vs. placebo group BAT (%CD203c+): Decreased to OVO in active group vs. placebo group BAT (%CD63+CD203c+): No difference between groups Egg yolk-sIgE: No change EW-sIgE: No change OVA-sIgE: No change OVM-sIgE: No change Egg yolk-sIgG4: Increased during OIT in active vs. placebo group EW-sIgG4: No change OVA-sIgG4: Increased during OIT in active vs. pl…	Correlation: not performed • No sign. difference in food challenge between placebo and OIT group.	Giavi	2016	105
Egg	SOTI with raw egg white and later scrambled eggs 3 times/week for > 6 months 1 group	Single center No control group	28 egg allergic children with a clinical history of an immediate allergic reaction to egg, positive SPT (wheal ≥3mm over negative control) and positive EW-, OV-A and OVM-sIgE (≥0.35 kUA/L) and positive OFC to egg unless they had a recent case of anaphylaxis. Age: 5-10 years	BAT (%CD63+): Decrease to EW, OVA and OVO after SOTI only at the 2 lowest concentrations. %CD63+ at baseline was higher in patients with multiple food allergies and in those who developed anaphylaxis during SOTI. No significant differences in %CD63+ after stimulation with anti-IgE before and after OIT. OVM-sIgE: Decreased during OIT OVA-sIgE: Decreased during OIT Patients who experienced an anaph…	Correlation: not performed. • 27/28 tolerated ingestion of a whole egg after OIT.	Gamboa	2016	94
Egg	SOTI (specific oral tolerance induction) with one cooked egg 2-3 times/week 1 group: up dosing of powdered egg and scrambled egg until tolerance to 1 egg.	Single Center No control group	10 egg allergic children with a clinical history of an immediate allergic reaction to egg, positive SPT (wheal ≥3mm over negative control) and positive EW-, OVA- and OVM-sIgE (≥0.35 kUA/L), and positive OFC to egg. Age: 5-14 years 0.35 kUA/L	BAT (%CD63+): Decrease to EW, OVA and OVO after buildup phase. Basophils were 30- 50% less reactive than before SOTI. EW-specific IgE: Decrease during SOTI OVM-sIgE: Decrease OVA-sIgE: Decrease	Correlation: not performed. • 9/10 tolerated ingestion of a whole egg after OIT.	Vila	2013	98
Peach	SLIT Pru p 3, 6 months Group 1: Pru p 3 enriched peach extract Group 2: placebo	Single-center randomized DBPC trial	31 peach allergic with a positive DBPCFC to peach and SPT to peach extract (wheal >3mm over neg control) and/or sIgE to peach (≥0.72 kUA/L) Age: 18-65 years	BAT (%CD63+): Increased response to Pru p 3 after 1 month SLIT. No change after 6 months SLIT. Anti-IgE Sulphidoleukotriene (sLT): Increased release in response to peach peel stimulation after 6 months SLIT Pru p 3-sIgE: Increased after 1 & 6 months SLIT Pru p 3-sIgG4: No change	Correlation: not performed Tolerated dose of Pru p 3 was 3-fold higher in SLIT group after 6 months vs baseline.	Garrido-Fernandez	2014	95
Peach and peanut	SLIT Pru p 3, 12 months Group 1: Pru p 3 enriched extract Group 2: no treatment Sub A: peanut allergic Sub B: peanut sensitized Sub C: peanut tolerant	Single-center controlled trial	48 peach allergic patients with a positive DBPCFC to peach, positive SPT (wheal >3mm over neg control) and sIgE to Pru p3 (≥0.35kUA/L) Age: 21-39 years	BAT (%CD63+CD203c+): Increased response to Pru p 3 and Ara h 9 after SLIT Pru p 3-sIgE: Decreased during SLIT Pru p 3-sIgE: Increased during SLIT Pru p 3-sIgG4/sIgE: Increased during SLIT Ara h 2&9-sIgE: No changes Ara h 2&9-sIgG4: No changes peach SPT: Decreased during OIT	Correlation: not performed	Gomez	2017	64
Peanut	OIT peanut (See Tsai et al., (2019) further research on BAT) Group 1: build-up and maintain 4000 mg peanut OIT through week 104, followed by avoidance (peanut -0) Group 2 build-up and maintain 4000 mg peanut OIT through week 104 followed by continued dosing at 300 mg daily (peanut-300) Group 3: placebo (oat)	Single-center randomized DBPC Phase 2 trial	120 peanut allergic patients with positive DBPCFC (≤500 mg of peanut protein) and SPT to (wheal ≥5mm above neg control) and sIgE (≥4 kUA/L) Age:7-55 years	BAT (%CD63hi represented as AUC): A lower peanut dose CD63 AUC at baseline in the peanut-0 group who passed the week 117 challenge	Correlation: correlation performed (see Tsai et al., 2019)	Chinthrajah	2019	63
Peanut	EPIT peanut (1 year) Group 1: EPIT peanut Viaskin Peanut 100 μg Group 2: EPIT peanut Viaskin Peanut 250 μg Group 3: placebo	Multicenter randomized DBPC trial	74 peanut allergic patients with physician-diagnosed peanut allergy or a convincing history of peanut allergy and a positive peanut SPT (wheal >3 mm over neg control) or sIgE to peanut (≥0.35 kUA/L) and positive OFC to ≤1044 mg peanut protein. Age: 4-25 years	BAT (%CD63+): Differences both treatmeant groups compared to placebo from 12 weeks at a dose of 0.01 µg but not at higher doses, reflecting a shift in threshold of reactivity peanut-sIgE: No change peanut-sIgG4: Increased in EPIT vs placebo peanut-sIgG4/IgE: Increased in EPIT vs placebo peanut-induced PBMC cytokine production: No significant effect on cytokine production SPT: Reduction in SPT siz…	Correlation: not performed 12.0% participants in group 3 (placebo) met primary end point (passing a DBPC OFC with 5044 mg of peanut protein at week 52 or a ≥10-fold increase in successfully consumed dose compared with baseline OFC) compared with 11 (45.8%) group 1 and 12 (48.0%) for group 2.	Jones	2017	54
Peanut	SLIT Peanut, 12 months Group 1: peanut SLIT Group 2: placebo SLIT	Single-center randomized DBPC trial	18 peanut allergic patients with a history of symptoms within 60' after ingestion of peanut and positive peanut sIgE (≥7 kUA/L) Age: 1-11 years	BAT (%CD63+): decreased in SLIT group vs placebo for the concentrations 10^-2 and 10^-3 µg/ml crude peanut extract peanut-sIgE: Increased after 4 months in active SLIT vs placebo, decreased in subsequent 8 months in SLIT vs placebo peanut-sIgG4: Higher in active SLIT vs placebo after 12 months Treg frequency: Higher in active SLIT vs placebo after 12 months peanut-induced PBMC cytokine production…	Correlation: not performed After 12 months the active SLIT group tolerated a median cumulative dose of 1.710 mg of peanut protein, while the placebo SLIT tolerated 85 mg of peanut protein. A modest assocation was found between DBPCFC outcome and the level of peanut-specific IgEon the day of challenge.	Kim	2011	110
Peanut	Peanut SLIT extension study (3-5 years) of Kim et al (2011) + new patients	Single-center open label extension study	45 peanut allergic patients with a history of symptoms within 60' after ingestion of peanut and positive peanut sIgE (≥7 kUA/L). Age: 1-11 years	BAT (%CD63+): Decreased from baseline to end of treatment peanut-sIgE: Decreased at study completion peanut-sIgG4: Increased at study competion peanut SPT: reduced at study completion	Correlation: performed · The ratio of basophil activation to peanut/to anti-IgE activation sign. decreased w.r.t baseline to the end of treatment at all 4 concentrations of crude peanut (10^3 ng/mL, 10^2 ng/mL, 10^1 ng/mL, and 10^0 ng/mL · A strong correlation was found between the desensitization DBPCFC and the end-of-study SPT response. · This correlation was not seen with the peanut-sIgE level…	Kim	2019	101
Peanut	SLIT peanut -> See Burks et al., (2015) For Phase II Phase 1 (44 weeks) Group 1: SLIT peanut max. 1386 μg peanut Group 2: placebo Phase 2 up to 3 years Group 1: remained using SLIT max. 1386 μg peanut Group 2: received SLIT max. 3696 μg peanut	Phase 1: Multicenter randomized DBPC peanut SLIT through 44 weeks Phase 2: unblinded placebo group crossover to active therapy.	40 peanut allergic patients with a positive DBPCFC at baseline and a positive peanut SPT (wheal >3mm over neg control) or positive peanut sIgE (≥0.35 kUA/L) Age: 12 - 40 years	BAT (%CD63+): Lower in peanut SLIT vs placebo for the concentrations 10^-2 and 10^-3 µg/ml crude peanut extract peanut-sIgE: Increased between baseline and week 44 but not between week 44 and 68 in active SLIT peanut-sIgG4: Increased between baseline and week 44 but not between week 44 and 68 in active SLIT. Median change from baseline to week 44 was higher in active SLIT vs placebo. peanut SPT: …	Correlation: performed · 14 out of 20 receiving active SLIT were responders vs 3 out of 20 receiving placebo SLIT · At Week 68, the median change from baseline for the area under the SPT end point titration curve was improved for Week 44 responders versus nonresponders	Fleischer	2013	104
Peanut	SLIT peanut -> See Fleischer et al., (2013) for phase I Phase 1 (44 weeks) Group 1: SLIT peanut max. 1386 μg peanut Group 2: placebo Phase 2 up to 3 years Group 1: remained using SLIT max. 1386 μg peanut Group 2: received SLIT max. 3696 μg peanut SLIT peanut	Phase 1: Multicenter randomized DBPC peanut SLIT through 44 weeks Phase 2: unblinded placebo group crossover to active therapy.	40 peanut allergic patients with a positive DBPCFC at baseline and a positive peanut SPT (wheal >3mm over neg control) or positive peanut sIgE (≥0.35 kUA/L) Age: 12 - 40 years	BAT (%CD63+): No significant difference over time in repeated measures analysis peanut-sIgE: No significant difference over time in repeated measures analysis peanut-sIgG4: No significant difference over time in repeated measures analysis peanut SPT: No significant difference over time in repeated measures analysis	Correlation: performed · Total IgE, peanut-specific IgE, and peanut-specific IgG4 levels were not different for year 2 responders versus non-responders. Median peanut-specific IgG4 levels were higher for year 2 responders · BAT: 2 year responders had lower %CD63+ than non-responders for the 0.1 , 0.01 and 0.001 μg peanut. %CD63+ basophils was lower for 2 year responders vs baseline at all peanut …	Burks	2015	53
Peanut	OIT peanut, 24 months Group 1: peanut OIT Group 2: standard care (no peanut) After 24 months, therapy stopped for 6 months	Single-center randomized open label study	43 peanut-allergic patients with a positive DBPCFC at baseline, positive peanut sIgE (≥ 15 kUA/L) and positive peanut-SPT (wheal ≥10mm over negative control) Age: 4-55 years	BAT (%CD203c+): At 3 and 9 months OIT ↓%CD203c OIT in both immune tolerant (IT) and nontolerant (NT) groups. %CD203c to peanut was most reduced in IT group peanut-sIgE: No difference between IT and NT peanut-sIgG4: Trend towards increase during OIT peanut-sIgE/sIgG4: Trend towards increase during OIT peanut-induced Tregs frequency: Increased in IT vs NT or control patients at 6 months until 24 mo…	Correlation: correlation not performed	Syed	2014	103
Peanut	Vaccine peanut EMP-123 (rectally administered E-coli-encapsulated modified Ara h 1, 2 and 3), 20 weeks 1 group	Single-center open label study	10 peanut allergic patients with a history of symptoms within 2 hours after ingestion of peanut and a positive peanut SPT (wheal >5mm) and positive peanut-sIgE (>5 kUA/L) 5 healthy volunteers who ingested peanut regularly without symptoms, had no asthma history, had negative SPT and peanut-sIgE (<0.35 kUA/L) Age: 18 - 50 years	BAT (%CD63+): Increased from baseline to week 16 (not week 20) at the 0.01 µg/ml concentration peanut-sIgE: No change peanut-sIgG4 No change peanut-sIgA1&2: No change total IgE: No change SPT: Decreased from baseline to week 20	Correlation: not performed · 5 out of 10 patients completed dosing, 5 patients showed adverse reactions and did not complete dosing · reactive patients had higher baseline peanut-sIgE levels than non-reactive patients	Wood	2013	109
Peanut	OIT Peanut and SLIT peanut (12 months) Group 1: active SLIT with placebo OIT Group 2: active OIT with placebo SLIT	Single-center placebo-controlled Randomized study	21 peanut allergic patients with a positive peanut SPT (wheal ≥3 mm over negative control), positive peanut-sIgE (≥ 0.35kUA/L) , and a convincing reaction to a cumulative dose of 1000 mg or less of peanut protein in the baseline OFC Age: 6-21 years	BAT (%CD63+): Decreased in active SLIT and OIT until 6 months, then increased in OIT but not in SLIT BAT (histamine release): Decreased in active SLIT and OIT until 6 months, then increased in OIT but not in SLIT	Correlation: correlation performed · A negative correlation was found between achievement of sustained unresponsiveness and baseline basophil CD63 expression, HR, and IL-4 production observed at the low dose (0.1 ng/mL) of peanut. · Histamine release was strongly correlated with CD63 expression · Basophil IL-4 expression in response to all 3 doses (0.1, 1 and 10 ng/ml) of peanut correlated positi…	Gorelik	2015	96
Peanut	Peanut OIT, 26 weeks + another 26 weeks for group 2 Phase 1: Group 1: peanut flour OIT up to 800 mg/day Group 2: peanut avoidance Phase 2: Group 2: switched to OIT	Single-center Randomized controlled crossover trial Open label	99 peanut allergic patients with a positive DBPCFC and positive peanut SPT (wheal ≥3 mm over negative control) Age: 7-16 years	BAT (%CD63+): No change BAT (CD63 MIF): Reduced at lower peanut concentrations after OIT Peanut-sIgE: Increased after 24 weeks SPT to peanut: Decreased	Correlation: correlation not performed • 84%of the active group at the end of the first phase, and 91% of the control group at the end of the second phase (after OIT) were able to tolerate daily ingestion of 800 mg protein for 26 weeks.	Anagnostou	2014	42
Peanut	SLIT peanut, 12 months Group 1: SLIT, maintenance daily dose of 2000 µg of peanut Group 2: placebo	Single center Randomized DBPC	17 peanut allergic patients with a history of symptoms within 60' after ingestion of peanut and positive peanut sIgE (≥7 kUA/L) Age: 1-11 years	Peanut-sIgA: Increased during SLIT Peanut-s secretory (S)-IgA: Increased during SLIT Total IgA: no change Total S-IgA: no change	Correlation: not performed	Kulis	2012	144
Peanut	OIT whole crushed peanut, minimum 9 weeks 1 group: rush-OIT during 7 days, end dose: 500 mg followed by 8 weeks mainenance	Single center	23 children with positive peanut-sIgE (≥0.35 kUA/L) and a positive DBPCFC to peanut. Age: 3-14 years	peanut-sIgE: No change Total-IgE: No change Peanut-sIgG4: Increased during OIT Peanut-induced PBMC cytokine production: IL-2, IL-4 and IL-5 reduced during OIT, no change in IFN-gamma, TNF-alpha and IL-10 SPT to roasted peanut: Reduced during OIT	Correlation: performed • Cytokine levels not correlated with tolerance • 14/23 patients tolerated 500 mg peanut daily	Blumchen	2010	115
Peanut	OIT peanut, 12 months	Multicenter Double-blind, placebo-controlled trial OFC	28 peanut allergic children with history of reaction to peanut, positive peanut-sIgE positive SPT (≥15 kUA/L)or >7 kUA/L if a significant reaction occurred within 6 months of enrollment, and a positive peanut SPT (wheal ≥3mm over negative control) Age: 1-16 years	peanut-sIgE: no change after OIT peanut-sIgG and -sIgG4: Increased after OIT Peanut-induced PBMC cytokine production: Transient increase in TGF-beta at 9 months, IL-5 and IL-13 decreased after OIT, no change in IL-10 and IFN-gamma Treg frequency: Ratio of FoxP3hi/FoxP3intermediate Tregs increased after OIT peanut SPT: decreased after OIT	Correlation: not performed • Sign. difference in OFC outcome between placebo and OIT group.	Varshney	2011	67
Peanut	OIT peanut, 12 months	Singlecenter Open-label randomized trial OFC	22 children with peanut allergy based on a clinical history of reaction to peanut within 1 hour of ingestion and either a positive SPT (wheal ≥8mm over negative control) or positive peanut sIgE (>10 kUA/L). Age: 7-15 years	Ara h 2-specific B-cell response: Transient expansion of circulating Ara h 2-specific memory B cells during OIT Ara h 2-sIgA, IgG and IgG4: Persistent increase during OIT Ara h 2-sIgE: Transient increase during OIT	Correlation: not performed	Patil	2015	150
Peanut	OIT peanut, 12-24 months	Pilot study OFC	20 children with peanut-sIgE (≥ 0.35 kUA/L) with a recent convincing history of clinical reactivity to peanut that occurred within 60' of peanut ingestion or positive peanut-sIgE (≥ 0.35 kUA/L) with a positive physician‐supervised OFC to peanut Age: 4-18 years	CD4+ T cells: presence of residual IL4+ T cells in desensitized patients after OIT Peanut sIgG4: Increased after 12-24 months Ara h 2-sIgE: Increased after 12-24 months	Correlation: not performed • Presence of residual IL-4+ T cells in desensitized patiens after OIT may be related to durability of non-responsiveness to peanut	Wisniewski	2015	154
Peanut	OIT with AR101 (biological drug containing the antigenic profile found in peanuts)	Multicenter Doubleblinded, placebo-controlled trial Double-blind, placebo-controlled OFC	49 participants sensitized to peanut, and had dose-limiting symptoms to ≤143 mg of peanut protein in a screening double-blind, placebo-controlled OFC Age: 4-26 years	Peanut-specific T cell responses: Decreased in Th2a cells after OIT	Correlation: performed • Significant correlation between decreease in Th2a cells and peanut desensitization after OIT	Wambre	2017	153
Peanut	OIT peanut, 36 months 1 group	Single-center open label study	39 peanut allergic patients with a history of symptoms within 60' after ingestion and a positive peanut SPT (wheal ≥3 mm over negative control) and positive peanut-sIgE (≥ 15kUA/L) or peanut-sIgE (≥ 7kUA/L) and a clinical reaction within the previous 6 months. Age: 1-16 years	BAT (%CD63+): Decreased from baseline to 4 months at the 10 µg/mL concentration peanut-sIgE: Increased from baseline to 3 months and decreased between 18 and 33 months peanut-sIgG: Increased from baseline to 3 months, remained high until 24 months and returned to baseline by 33 months peanut-sIgG4: Increased from baseline to 3 months, remained high until end of study IgE-FAB: Decreased relative b…	Correlation: not performed	Jones	2009	102
Peanut	OIT peanut, 4 months Phase 1 blinded Group 1: peanut flour OIT (n=18) Group 2: placebo (oat) (n=10) Phase 2 unblinded Group 1: peanut flour OIT (n=18) Group 2: cross over to OIT peanut flour (n=5)	Single-center Randomized controlled crossover trial	28 peanut allergic children with symtoms 60' after ingestion, positive peanut sIgE (>7kUA/L) and positive peanut SPT (wheal ≥3 mm over negative control) Age: 2-10 years	BAT (%CD63hi): Decreased after OIT in response to 0.1 µg/ml peanut extract	Correlation: correlation not performed	Thyagarajan	2012	36
Peanut	OIT peanut, 117 weeks Group 1: build-up and maintain 4000 mg peanut OIT through week 104, followed by avoidance (peanut-0) Group 2: build-up and maintain 4000 mg peanut OIT through week 104 followed by continue dosing at 300 mg daily (peanut-300) Group 3: placebo (oat)	Single center Randomized DBPC	120 peanut allergic patients with a poitive DBPCFC, positive peanut SPT (wheal ≥5 mm over negative control) and positive peanut sIgE (>4 kUA/L) Age: 7-55 years	Ara h 1-sIgE: Decreased during OIT Ara h 2-sIgE: Decreased during OIT Ara h 3-sIgE: Decreased during OIT peanut sIgE/total IgE: Decreased during OIT Peanut-sIgG4: Increased during OIT Peanut-sIgG4/sIgE: Increased during OIT	Correlation: correlation performed (between groups based on BAT test reactivity) At baseline • weak but sign. correlation between CD63 to peanut (AUC) and peanut sIgEs (Ara h 1, Ara h 2, or Ara h 3), or sIgE/total IgE, in 120 intention-to-treat participants. • no correlation between basophil responsiveness and sIgG4 • a weak, significant negative correlation between CD63 to peanut (AUC) and sIgG4…	Tsai	2019	97
